# Supplementary material for: MOB-mediated regulation of septation initiation network (SIN) signaling is required for echinocandin-induced hyperseptation in Aspergillus fumigatus
Source: mSphere. 2024 Feb 13;9(3):e00695-23. doi: 10.1128/msphere.00695-23 (PMC10964416; doi:10.1128/msphere.00695-23)
Supplement: Tables S1 and S2 — Strains and primers used in this study. [file msphere.00695-23-s0006.xlsx]

## Sheet: Table 1 - Strains Used
Strain	Description	Parent	Source
ΔakuB-pyrG+	-akuB + pyrG	CEA10	Abdallah et al. 2016
ΔsepH	Deletion of sepH with hygR cassette	CEA10	Souza et al. 2021
sepL-1	Disruption of sepL with hygR cassette	CEA10	Souza et al. 2021
sidB-1	Disruption of -sidB with hygR cassette	CEA10	Souza et al. 2021
ΔspgA (AFUB_076380)	Deletion of spgA with hygR cassette	CEA10	This study
ΔbyrA (AFUB_052950)	Deletion of byrA with hygR cassette	CEA10	This study
ΔbubA (AFUB_003320)	Deletion of bubA with hygR cassette	CEA10	This study
ΔsepM (AFUB_012650)	Deletion of sepM with hygR cassette	ΔakuB-pyrG+	This study
ΔmobA (AFUB_028050)	Deletion of mobA with hygR cassette	ΔakuB-pyrG+	This study
ΔsepM+sepM	Insertion of sepM and phleoR cassette into native locus upstream of hygR cassette	ΔsepM	This study
ΔmobA+mobA	Insertion of mobA and phleoR cassette into native locus upstream of hygR cassette	ΔmobA	This study
ΔsepM-sepLpHspA	Insertion of phleoR cassette and pHspA immediately upstream of the sepL ORF	ΔsepM	This study
ΔmobA-sidBpHspA	Insertion of phleoR cassette and pHspA immediately upstream of the sidB ORF	ΔmobA	This study

## Sheet: Table 2 - Primers Used
Name	Purpose	Sequence (5'-3')
5’ crRNA for mobAko:	5' crRNA for mobA	TCACAGAAGCAGAGGCAGGA
3’ crRNA for mobAko:	3' crRNA for mobA	GAGTGATTGATTTTTGTTCT
5’ crRNA for sepMko:	5' crRNA for sepM	ATCTTCATTTTATCCACTCA
3’ crRNA for sepMko:	3' crRNA for sepM	AGCGACGGTCTATTAGCATG
crRNA for mobAko +mobA:	5' crRNA for complementation of ∆mobA	TTGGAGGTATTCGCTATAAG
crRNA for sepMko+ sepM:	5' crRNA for complementation of ∆sepM	ATGGAGGCTCAAAGGATACA
5’ crRNA for spgA:	5' crRNA for spgA	AAGCTTATGATTTGCGACAT
3’ crRNA for spgA:	3' crRNA for spgA	GCAGTCAAAGGAATAACACC
5’ crRNA for byrA:	5' crRNA for byrA	ATAGTCTCTCCTGTCGCCAC
3’ crRNA for byrA:	3' crRNA for byrA	TTGATATTTAGGGCTAACTT
5’ crRNA for bubA:	5' crRNA for bubA	CCAGAGATGCATATTGGGTG
3’ crRNA for bubA:	5' crRNA for bubA	CATGGGCCATACGACTCAAC
sepM KO For:	Forward primer for amplification of hygR with sepM upstream microhomology region	ATACCAAAATTTATCGTAACGCATCTTCATTTTATCCACTAGCTTGCATGCCTGCAGG
sepM KO Rev:	Reverse primer for amplification of hygR with sepM downstream microhomology region	AAGAGAGATTAAAAGCCAATATCAATCCAGCAAATCAGGTCCGAGCTCCCAAATCTGCC
sepM KO For Scr:	Forward screening primer for ∆sepM	CCAGTGTTCCTCTGTCTCGGG
sepM KO Rev Scr:	Reverse screening primer for ∆sepM	CCCAGGAACGCTCCATCGC
SepM for BamH1	Forward primer for amplification of sepM to attach BamH1 restriction site	TTTTGGATCCGCCTCCATTTCTTACTCATACC
SepM rev Not1	Reverse primer for amplification of sepM to attach Not1 restriction site	TTTTGCGGCCGCCCTGACATGACACCATGAGACA
sepmC for:	Forward primer for amplification of phleoR with sepM upstream microhomology region	CTCCGTTATCCTGTATCCTTTGAGCCTCCATTTCTTACTCATACCAAAATTTATCGTAACGCATCTTCATTTTATCCACTATGGAGACGCTATTGGCGCAC
sepmC rev:	Reverse primer for amplification of phleoR with sepM downstream microhomology region	AGTGGATAAAATGAAGATGCGTTACGATAAATTTTGGTATAAGCTTCGGAGAATATGGAGC
SepM Comp For scr:	Forward screening primer for ∆sepM + sepM	TCCAGTGTTCCTCTGTCTCG
SepM Comp Rev scr:	Reverse screening primer for ∆sepM + sepM	TGGTGTATGACGCTCTAGCC
mobAKO Hyg For:	Forward primer for amplification of hygR with mobA upstream microhomology region	CCTCCAAGGAGGTGTTTTGAGGTCACAGAAGCAGAGGCAGAGCTTGCATGCCTGCAGG
mobAKO Hyg Rev:	Reverse primer for amplification of hygR with mobA downstream microhomology region	GAGGAGTATTCCGACCCAGTCATCAATCATGAATCGCATTCCGAGTCCCAAATCTGTCC
mobA KO For Scr:	Forward screening primer for ∆mobA	GCCCATACCTCCAAAACCGG
mobA KO Rev Scr:	Reverse screening primer for ∆mobA	TTTCCTCGACCTGTCTGCGC
MobA for BamH1	Forward primer for amplification of mobA to attach BamH1 restriction site	TTTTGGATCCGAGGTCACAGAAGCAGAGGC
MobA rev Not1	Reverse primer for amplification of mobA to attach Not1 restriction site	TTTTGCGGCCGCTTCCGGTCACGTGAGTTTCC
mobaC for:	Forward primer for amplification of phleoR with mobA upstream microhomology region	GTCCCCTTATAGCGAATACCTCCAAGGAGGTGTTTTGAGGTCACAGAAGCAGAGGCAGGGATGGCTTCACTTATCACCAC
mobaC rev:	Reverse primer for amplification of phleoR with mobA downstream microhomology region	CTGCCTCTGCTTCTGTGACCTCAAAACACCTCCTTGGAGAAGCTTCGGAGAATATGGAGC
MobA Comp For scr:	Forward screening primer for ∆sepM + sepM	AGCCCATACCTCCAAAACCG
MobA Comp Rev scr:	Reverse screening primer for ∆sepM + sepM	TCGTGGCGGAAATGTCAGAA
spgA ko for:	Forward primer for amplification of hygR with spgA upstream microhomology region	GTCGTGGAGTCATTCGTAACAAGCTTATGATTTGCGACATAGCTTGCATGCCTGCAGG
spgA ko rev:	Reverse primer for amplification of hygR with spgA downstream microhomology region	GAGGTACAGACAGGCAGTTGTTTCCTCTCGAGCACGACCACCGAGCTCCCAAATCTGTCC
spgA scr for:	Forward screening primer for ∆spgA	TCAGTTTCAGCTTCCCTCGTG
spgA scr rev:	Reverse screening primer for ∆spgA	CTCTGAAACAAGGTTGCGAGC
byrA ko for:	Forward primer for amplification of hygR with byrA upstream microhomology region	GTCCAACTTAAATTTACATGATAGTCTCTCCTGTCGCCACAGCTTGCATGCCTGCAGG
byrA ko rev:	Reverse primer for amplification of hygR with byrA downstream microhomology region	TTTGAGTCTAGAAAGATAAAACTTGAAACAAATGATTAAGCCGAGCTCCCAAATCTGTCC
byrA scr for:	Forward screening primer for ∆byrA	CAAGTGAGAGAGGTGCCATG
byrA scr rev:	Reverse screening primer for ∆byrA	GGAATGAGCGCCAACCTATG
bubA ko for:	Forward primer for amplification of hygR with byrA upstream microhomology region	CGGGAAAAAGCCCGCCACGCCCAGAGATGCATATTGGGTGAGCTTGCATGCCTGCAGG
bubA ko rev:	Reverse primer for amplification of hygR with byrA downstream microhomology region	ACATGTTACCTGGTATGTTACATGGGCCATACGACTCAACCCGAGCTCCCAAATCTGTCC
bubA scr for:	Forward screening primer for ∆byrA	GGTTGCTCTTCCACATGACG
bubA scr rev:	Reverse screening primer for ∆byrA	GGCAGAAAGCCCTCAGGTAG
Phleo scr for:	Forward screening primer for phleoR, sits near 3'	GCACTGGTCAACTTGGCCA
Phleo scr rev:	Reverse screening primer for phleoR, sits near 5'	GAGCTTTCCCACTTCATCGC
Hyg scr for:	Forward screening primer for hygR, sits near 3'	CGATTCCTTGCGGTCCGAAT
Hyg scr rev:	Reverse screening primer for hygR, sits near 5'	ATCGGCACTTTGCATCGGC
Fw_Cass_SepL_Over:	Forward primer for amplification of pHspA with sepL upstream microhomology region	GTATCAGCCTCGGATCCGGCCACCCCCCTGAGCGACGACTAATTAAAGCCTTCGAGCGTC
Rv_Cass_SepL_Over:	Reverse primer for amplification of pHspA with sepM downstream microhomology region	CCTCCATCATCTGATACCGACTGGCCATATCTCCCTCCATTGTGAAGAAGTGAGGAGGGT
Fw_Cass_SidB_Over:	Forward primer for amplification of pHspA with sidB upstream microhomology region	TTGACTCCTCTCCCTCCTCTTTCACCTCTTTTTTCTCCGGAATTAAAGCCTTCGAGCGTC
Rv_Cass_SidB_Over:	Reverse primer for amplification of pHspA with sidB downstream microhomology region	GACGCTCTGGCGATTCACGAGGGGTATCGAGGGTCATCATTGTGAAGAAGTGAGGAGGGT
SepL_gRNA5':	5' crRNA for sepL	CGGGTAACATCACGCAACCA
SidB_gRNA5':	5' crRNA for sidB	GTGTCGCCAAGCGAGTATGA
sidB 5' qpcr	Forward primer to measure expression level of sidB	GGAAGCCTGTATACGAGGACC
sidB 3' qpcr	Reverse primer to measure expression level of sidB	AGGCGACTAAAGTCAACCTCG
sepL 5' qpcr	Forward primer to measure expression level of sepL	GAAACTCGCAACTCTCGTCC
sepL 3' qpcr	Reverse primer to measure expression level of sep:	CTGCTGACCGGGAAGATTAG
sidBOE scr for	Forward screening primer for sidBpHspA	ACCAAGACTGATAGCTGCCATA
sidBOE scr rev	Reverse screening primer for sidBpHspA	CACAACTCCAGTCCCATGTATC
sepLOE scr for	Forward screening primer for sepLpHspA	TGATGGACCCGAAGTAGATACA
sepLOE scr rev	Reverse screening primer for sepLpHspA	TTCCGATAGTCACACACAACA
